# Supplementary material for: Is It Too Late? Machine Learning for Predicting Orchiectomy Versus Testicular Preservation in Acute Torsion
Source: Diagnostics (Basel). 2026 Jun 29;16(13):2034. doi: 10.3390/diagnostics16132034 (PMC13359506; doi:10.3390/diagnostics16132034)
Supplement: Supplementary file 1 [file diagnostics-16-02034-s001.zip]

Archive with 1 entries (1 files):
- diagnostics-4293992-supplementary.pdf
